# Supplementary material for: Aqueous Extract from Leaves of Citrus unshiu Attenuates Lipopolysaccharide-Induced Inflammatory Responses in a Mouse Model of Systemic Inflammation
Source: Plants (Basel). 2021 Aug 19;10(8):1708. doi: 10.3390/plants10081708 (PMC8399385; doi:10.3390/plants10081708)
Supplement: Supplementary file 1 [file plants-10-01708-s001.zip]

Archive with 1 entries (1 files):
- plants-1337646-SI.pdf
